# Supplementary material for: Sodium Nitroprusside as a Xenobiotic Model of Oxidative and Nitrosative Stress in Cellular and Zebrafish Systems
Source: J Xenobiot. 2026 Feb 6;16(1):29. doi: 10.3390/jox16010029 (PMC12921788; doi:10.3390/jox16010029)
Supplement: Supplementary file 1 [file jox-16-00029-s001.zip]

Archive with 1 entries (1 files):
- jox-4113764-supplementary.pdf
